# Supplementary material for: The Effect of Non-Invasive Brain Stimulation on the Downregulation of Negative Emotions: A Meta-Analysis
Source: Brain Sci. 2022 Jun 15;12(6):786. doi: 10.3390/brainsci12060786 (PMC9221395; doi:10.3390/brainsci12060786)
Supplement: Supplementary file 1 [file brainsci-12-00786-s001.zip]

Archive with 1 entries (1 files):
- brainsci-1738345-supplementary.pdf
